# Supplementary material for: Continuous Multi-Material Additive Manufacturing
Source: Research (Wash D C). 2025 Sep 18;8:0889. doi: 10.34133/research.0889 (PMC13182896; doi:10.34133/research.0889)
Supplement: Supplementary 1 — Figs. S1 to S7 Tables S1 to S3 Movies S1 to S4 [file research.0889.f1.zip]

Archive with 5 entries (5 files):
- Movie S1.mp4
- Movie S2.mp4
- Movie S3.mp4
- Movie S4.mp4
- sm.docx
